# Supplementary material for: Potential value of ctDNA monitoring in metastatic HR + /HER2 − breast cancer: longitudinal ctDNA analysis in the phase Ib MONALEESASIA trial
Source: BMC Med. 2023 Aug 15;21:306. doi: 10.1186/s12916-023-03017-z (PMC10426213; doi:10.1186/s12916-023-03017-z)
Supplement: Supplementary file 1 — Additional file 1. Panel of Genes Used for cfDNA Analysis. [file 12916_2023_3017_MOESM1_ESM.xlsx]

## Sheet: Sheet1
eTable 2: Panel of genes used for cfDNA analysis.
ABL1
ABL2
ACTL6A
ACTL6B
ACVR1B
ACVR2A
ADGRA2
AFF2
AJUBA
AKT1
AKT2
AKT3
ALK
ALOX12B
AMER1
ANAPC1
ANO1
APC
AR
ARAF
ARFRP1
ARHGEF39
ARID1A
ARID1B
ARID2
ARID5B
ATAD2
ATM
ATR
ATRX
AURKA
AURKB
AXIN1
AXL
B3GAT1
BACH1
BACH2
BAP1
BARD1
BCL11A
BCL11B
BCL2
BCL2A1
BCL2L1
BCL2L11
BCL3
BCL6
BCL7A
BCL7B
BCL7C
BCOR
BDH1
BIRC2
BIRC3
BIRC7
BLM
BOK
BRAF
BRCA1
BRCA2
BRD4
BRD7
BRD9
BRIP1
BTG1
BTK
CABLES1
CARD11
CASP8
CBFB
CBL
CCDC89
CCND1
CCND2
CCND3
CCNE1
CCSER1
CD19
CD274
CD79A
CD79B
CDC73
CDH1
CDH13
CDH20
CDH3
CDH5
CDH6
CDK12
CDK17
CDK2
CDK4
CDK6
CDKN1A
CDKN1B
CDKN2A
CDKN2B
CDKN2C
CEBPA
CHD1
CHD3
CHD4
CHD5
CHEK2
CHFR
CHSY3
CHUK
CIC
COPS5
COX18
CPSF3
CREBBP
CRKL
CSF1
CSF1R
CTCF
CTLA4
CTNNB1
CUL1
CUL4A
CUL4B
CUX1
DAXX
DCC
DDR2
DDX11
DEPDC5
DICER1
DIS3
DKK1
DLGAP2
DNMT3A
DOT1L
DPF1
DPF2
DPF3
DSG3
DTX2
DUSP4
EED
EGFR
EIF1AX
ELK3
ELK4
ELMO1
EML4
EMSY
EP300
EPAS1
EPHA2
EPHA3
EPHA6
EPHA7
ERBB2
ERBB3
ERBB4
ERG
ESR1
ESR2
ETV1
ETV4
ETV5
ETV6
EWSR1
EZH2
FANCA
FANCC
FANCD2
FANCE
FANCF
FANCG
FANCI
FANCL
FANCM
FAT1
FAT3
FBXW7
FGF10
FGF12
FGF14
FGF19
FGF23
FGF3
FGF4
FGF6
FGF7
FGFR1
FGFR2
FGFR3
FGFR4
FH
FLG
FLG2
FLI1
FLRT3
FLT1
FLT3
FLT4
FOXA1
FOXC1
FOXL2
FOXM1
FOXP1
FRK
FRS2
GAB2
GATA1
GATA3
GLI1
GMDS
GNA11
GNAQ
GNAS
GPC6
GPS2
GRB2
GRIN2A
GSK3B
GSTM1
GSTT1
H3F3A
HAVCR2
HAX1
HDAC10
HGF
HIF1A
HIST1H3B
HLA-A
HLA-B
HLA-C
HNF4A
HOXA13
HRAS
HRNR
HSP90AA1
HSP90AB1
HSP90B1
IDH1
IDH2
IGF1
IGF1R
IGF2
IGF2R
IKBKE
IL7R
ING1
INPP4B
INSR
INTS4
IRAK1
IRF2
IRF2BP1
IRF4
IRS2
JAK1
JAK2
JAK3
JUN
KAT6A
KAT6B
KDM1A
KDM2A
KDM2B
KDM3B
KDM4A
KDM4B
KDM4C
KDM5A
KDM5C
KDM6A
KDR
KEAP1
KIF5B
KIT
KLF4
KLHL6
KMT2A
KMT2B
KMT2C
KMT2D
KRAS
KYNU
LAG3
LATS1
LATS2
LMO1
LONRF1
LTK
MACROD2
MAP2K1
MAP2K2
MAP2K4
MAP3K1
MAP3K13
MAP3K7
MAPK1
MAPK3
MAPK7
MAPKBP1
MAX
MCL1
MDM2
MDM4
MECOM
MED12
MELK
MEN1
MET
MGMT
MITF
MLH1
MLH3
MOB1A
MOB1B
MORC1
MPL
MSH2
MSH3
MSH6
MST1
MST1R
MTAP
MTOR
MYB
MYC
MYCL
MYCN
MYH9
NAALADL2
NCOR1
NEGR1
NF1
NF2
NFE2L2
NFKBIA
NKX2-1
NOTCH1
NOTCH2
NOTCH3
NOTCH4
NPM1
NRAS
NSD1
NT5C2
NTNG1
NTRK1
NTRK2
NTRK3
PAF1
PAK7
PALB2
PARD6G
PARK2
PARP1
PARP10
PARP2
PARP3
PARP4
PAX3
PAX8
PBRM1
PCDH15
PDCD1
PDCD1LG2
PDE4D
PDGFRA
PDGFRB
PDK1
PDPK1
PEA15
PEG10
PGM5
PHF10
PHF12
PHF6
PHLPP2
PHOX2B
PIK3C2G
PIK3C3
PIK3CA
PIK3CB
PIK3CG
PIK3R1
PIK3R2
PIK3R3
PIK3R4
PIK3R5
PIK3R6
PIM1
PIM2
PIM3
PKHD1
PLAT
PLK2
PMS2
POLD1
POLE
PORCN
PPARA
PPARG
PPM1E
PPP1R3A
PPP2R1A
PPP6C
PRDM1
PREX2
PRKAR1A
PRKCA
PRKCB
PRKCG
PRKDC
PRLR
PRMT5
PROZ
PRRX1
PRSS1
PRX
PTCH1
PTCH2
PTEN
PTP4A1
PTPN11
PTPN22
PTPRD
PTPRN2
RABGEF1
RAC1
RAD21
RAD50
RAD51
RAD51B
RAD51C
RAD51D
RAD52
RAF1
RALA
RALB
RB1
RBFOX1
RBM10
REG4
REL
RET
RHEB
RHOA
RICTOR
RIOK3
RIT1
RNF19A
RNF32
RNF43
ROBO1
ROBO2
ROS1
RPS6KA5
RPS6KB1
RPS6KC1
RPTN
RPTOR
RSPO1
RSPO2
RSPO3
RSPO4
RUNX1
SAV1
SDK1
SELL
SETD2
SF3B1
SFRP1
SGK1
SH2B3
SIM1
SKP2
SLIT2
SMAD2
SMAD3
SMAD4
SMARCA1
SMARCA2
SMARCA4
SMARCA5
SMARCAD1
SMARCAL1
SMARCB1
SMARCC1
SMARCC2
SMARCD1
SMARCD2
SMARCD3
SMARCE1
SMO
SNTG2
SNX31
SOX17
SOX2
SOX9
SPEN
SPOP
SPRY1
SPRY2
SPRY3
SPRY4
SS18
STAG2
STAT3
STK11
STK19
STK3
STRADA
STXBP5L
SUFU
SUZ12
TAB3
TACC1
TACC3
TBC1D7
TBX3
TCF7
TCF7L1
TCF7L2
TEAD4
TERT
TET2
TEX15
TFE3
TGFBR2
TLR3
TMEM173
TMPRSS2
TNFSF10
TNKS
TNKS2
TOP1
TP53
TP63
TP73
TPK1
TPR
TRAF2
TRAF3
TRAF7
TRRAP
TSC1
TSC2
TSHR
TSTD1
TTK
TUBD1
U2AF1
VEGFA
VHL
VPREB1
VTI1A
WDFY4
WDR5
WHSC1
WHSC1L1
WRN
WSB1
WT1
WWOX
YAF2
YAP1
ZC3H13
ZEB2
ZNF132
ZNF217
ZNF324
ZNF639
ZNF703
ZNF704
